# Supplementary material for: Unraveling host-pathogen dynamics in a murine Model of septic peritonitis induced by vancomycin-resistant Enterococcus faecium
Source: Virulence. 2024 Jul 1;15(1):2367659. doi: 10.1080/21505594.2024.2367659 (PMC11221476; doi:10.1080/21505594.2024.2367659)
Supplement: Supplemental Material [file KVIR_A_2367659_SM5771.zip]

Archive with 7 entries (7 files):
- Figure S1.png
- Figure S2.png
- Figure S3.png
- Figure S4.png
- Figure S5.png
- Figure S6.png
- Supplementary information.pdf
